# Supplementary material for: Is Canada Moving towards a More Agile Regulatory Approval and Reimbursement Process with a Shifting Role for Real-World Evidence (RWE) for Oncology Drugs?
Source: Curr Oncol. 2024 Sep 18;31(9):5599–607. doi: 10.3390/curroncol31090414 (PMC11430900; doi:10.3390/curroncol31090414)
Supplement: Supplementary file 1 [file curroncol-31-00414-s001.zip]

Archive with 1 entries (1 files):
- curroncol-3197335-supplementary.pdf
